# Supplementary material for: Host Serine Proteases and Antiviral Innate Immunity as Potential Therapeutic Targets in Influenza A Virus Infection-Induced COPD Exacerbations
Source: Int J Mol Sci. 2025 Mar 12;26(6):2549. doi: 10.3390/ijms26062549 (PMC11941970; doi:10.3390/ijms26062549)
Supplement: Supplementary file 1 [file ijms-26-02549-s001.zip]

Archive with 1 entries (1 files):
- ijms-3474130-supplementary.pdf
